# Supplementary material for: How Much Does a Home Care Nursing Visit Cost? A National Micro-Costing Study from the AIDOMUS-IT Project
Source: Nurs Rep. 2026 May 26;16(6):180. doi: 10.3390/nursrep16060180 (PMC13304600; doi:10.3390/nursrep16060180)
Supplement: Supplementary file 1 [file nursrep-16-00180-s001.zip]

Archive with 1 entries (1 files):
- nursrep-4252706-supplementary.pdf
